# Supplementary material for: Responses of leaf morphology, NSCs contents and C:N:P stoichiometry of Cunninghamia lanceolata and Schima superba to shading
Source: BMC Plant Biol. 2020 Jul 29;20:354. doi: 10.1186/s12870-020-02556-4 (PMC7391624; doi:10.1186/s12870-020-02556-4)
Supplement: Supplementary file 2 — Additional file 2. [file 12870_2020_2556_MOESM2_ESM.xlsx]

## Sheet: Leaf traits
C. lanceolata								S. superba
shading degree	seedling	Leaf length (cm)	Leaf width (cm)	Leaf size (cm2)	Leaf biomass (mg)	Leaf mass per unit area (LMA) (mg·cm-2)		shading degree	seedling	Leaf length (cm)	Leaf width (cm)	Leaf area (cm2)	Leaf biomass (mg)	Leaf mass per unit area (LMA) (mg·cm-2)
0	1	5.1	0.2	0.8	11.5	14.375		0	1	8.3	1.8	15.1	151.3	10.0199
		5.5	0.3	0.9	12.5	13.8889				11.8	4.1	18	203.1	11.2833
		3.8	0.1	0.7	8.8	12.5714				13.6	5	19.5	208.3	10.6821
		5.7	0.5	0.8	11.3	14.125				4.5	1.1	9.7	126.4	13.0309
		5.4	0.4	0.9	12.1	13.4444				9.9	2.3	17.6	164	9.31818
		5	0.1	0.8	9.6	12				8.5	2.9	16.6	170.3	10.259
		2.8	0.1	0.4	4.2	10.5				4.8	1.2	11.7	136.1	11.6325
		5	0.2	0.9	11.2	12.4444				6.1	1.8	10.8	144.2	13.3519
		3.1	0.1	0.6	7	11.6667				7.1	2.2	15.8	171.2	10.8354
		3	0.1	0.6	7.5	12.5				6	1.2	11.4	150	13.1579
	2	3.1	0.1	0.7	9	12.8571			2	3.9	1.3	11.5	145.3	12.6348
		3	0.1	0.6	7.8	13				5.4	1	12	137.4	11.45
		5.8	0.4	0.9	11.9	13.2222				6.2	1.3	15.4	157.1	10.2013
		5.6	0.2	0.8	10.3	12.875				8.5	2.9	16	171	10.6875
		4.7	0.1	0.7	9.2	13.1429				9.8	2	18.6	167.3	8.99462
		5.7	0.6	0.9	12.6	14				7	1.8	12.4	169.5	13.6694
		5.3	0.2	0.8	8.9	11.125				14.4	4.7	20.1	205.4	10.2189
		3.9	0.1	0.7	9.3	13.2857				11.9	2.6	18	202.7	11.2611
		4.1	0.2	0.8	9.6	12				8	2.9	16.5	168.4	10.2061
		3.2	0.1	0.5	6	12				7.2	1.5	11.1	151.2	13.6216
	3	5	0.2	0.9	10.9	12.1111			3	9.5	2.6	15.2	158.2	10.4079
		3.5	0.1	0.6	8.7	14.5				4.7	1	12.5	129.5	10.36
		5.8	0.6	1	12.2	12.2				13.5	3.3	18.4	201.6	10.9565
		4.5	0.1	0.6	8	13.3333				10.4	3	17.9	204.1	11.4022
		5.6	0.5	0.9	11.7	13				8.2	2.8	13.7	159.7	11.6569
		5.4	0.2	0.9	10.9	12.1111				3.1	1	10	141.3	14.13
		4.5	0.1	0.8	9.3	11.625				8.8	1.2	15.6	172.3	11.0449
		3	0.1	0.6	7.9	13.1667				3.5	1.2	12.5	127.4	10.192
		4.2	0.1	0.7	9.1	13				12.3	3.9	17.2	202.8	11.7907
		2.9	0.1	0.4	5	12.5				7.3	2.1	14.9	174.3	11.698
	4	4.2	0.1	0.7	9.6	13.7143			4	11.4	2.9	18	205.2	11.4
		4.8	0.1	0.8	9.1	11.375				9.7	4.6	19.4	186.3	9.60309
		4.5	0.2	0.8	10.1	12.625				15.1	2.8	19.6	211.1	10.7704
		5.9	0.5	0.9	12.5	13.8889				9.3	2	16.5	190.8	11.5636
		3.7	0.1	0.6	8.3	13.8333				8.7	2	14.6	169.8	11.6301
		2.8	0.1	0.6	5.7	9.5				6.2	0.9	12.1	155.7	12.8678
		3.1	0.1	0.5	6.3	12.6				8.1	1.1	13.6	158.6	11.6618
		4.5	0.1	0.7	9.8	14				4.6	1.6	11.7	130.5	11.1538
		5.1	0.5	0.9	12.1	13.4444				6	1.6	13	157.5	12.1154
		5.8	0.3	0.9	11.3	12.5556				4	1.2	12.3	126.7	10.3008
0.4	1	6	0.7	1.1	9.8	8.90909		0.4	1	17.6	3.5	28.3	254.2	8.98233
		2.9	0.1	0.7	6.2	8.85714				10	4	25.8	203.4	7.88372
		4.8	0.1	0.8	8.2	10.25				18.3	3.9	28.8	228.1	7.92014
		3.2	0.1	0.6	5.7	9.5				16.7	2	18.9	181.3	9.59259
		5.1	0.4	0.9	7.8	8.66667				10.3	3.8	26.1	204.7	7.84291
		4.5	0.1	0.6	6.3	10.5				8.2	1.8	17.2	163.2	9.48837
		5.3	0.5	0.9	7.7	8.55556				10.2	1.4	15.8	136.9	8.66456
		4.9	0.1	0.7	7.3	10.4286				9.1	1	13.9	98.7	7.10072
		4.5	0.1	0.8	7.5	9.375				15.6	2	23.2	194.5	8.38362
		5.5	0.6	0.9	8.3	9.22222				8.9	2.3	22.6	193.7	8.5708
	2	3.8	0.1	0.6	6.2	10.3333			2	9.3	1.7	16.7	127.1	7.61078
		5.7	0.5	0.9	8.9	9.88889				8.4	2	16.9	132.3	7.8284
		3.6	0.1	0.7	5.9	8.42857				8.9	3.9	19.7	162.9	8.26904
		5	0.1	0.8	8.3	10.375				16.9	1.7	20.1	156.1	7.76617
		4.6	0.1	0.8	7.3	9.125				15.7	3.8	27.1	260.8	9.62362
		5.5	0.5	0.9	8.6	9.55556				15.9	3.6	22.9	201.1	8.78166
		5.7	0.7	0.9	9.2	10.2222				9.8	2	18.8	144.1	7.66489
		4.8	0.1	0.9	7.6	8.44444				16.4	2.1	24.3	205.5	8.45679
		3.1	0.1	0.7	6.3	9				10.3	2	25.2	206.7	8.20238
		5	0.1	0.8	7.1	8.875				14.5	3.9	26.1	237.4	9.09579
	3	4.2	0.1	0.7	6.4	9.14286			3	8.3	3.6	19.8	164.9	8.32828
		5.6	0.6	1	9.8	9.8				17.1	3.2	25.5	209.1	8.2
		4	0.1	0.7	6.4	9.14286				16.5	3.7	26.3	232.7	8.84791
		5.1	0.4	0.9	8.5	9.44444				16.9	2.2	20.4	180.9	8.86765
		4.7	0.1	0.8	7.1	8.875				16.1	1.7	22.7	177.4	7.81498
		2.8	0.1	0.6	5.2	8.66667				11.5	1.6	23.6	175.3	7.42797
		6.2	0.6	1.2	10.5	8.75				15.7	4.2	27.5	245.3	8.92
		4.1	0.1	0.5	5.4	10.8				9	2	17.2	131.5	7.64535
		5.3	0.4	0.8	7.7	9.625				9.5	3.9	21	183.4	8.73333
		4.6	0.1	0.7	6.9	9.85714				8.5	2.8	16.9	125.1	7.40237
	4	5.6	0.5	1.1	10.3	9.36364			4	10.9	3.8	26.8	203.4	7.58955
		4.8	0.1	0.8	7.3	9.125				14.7	3.7	25.6	201.6	7.875
		6	0.5	0.9	8.9	9.88889				7.9	1.4	12.3	93.1	7.56911
		4.3	0.1	0.7	6.8	9.71429				16.9	2	24.7	207.6	8.40486
		3.9	0.1	0.5	5.3	10.6				17.5	3.1	27.4	263.1	9.60219
		3.5	0.1	0.6	5.4	9				16.3	3.5	25.8	246.4	9.55039
		4.2	0.1	0.8	7.2	9				15.8	3.6	24.6	223.9	9.10163
		5.3	0.4	0.9	8.5	9.44444				9.3	3	19.7	172.5	8.75635
		5.9	0.7	1	9.1	9.1				8	1.4	15.3	109.7	7.16993
		3.3	0.1	0.6	5.1	8.5				8.7	1.8	16.1	118.6	7.36646
0.6	1	6	0.3	1.1	9.7	8.81818		0.6	1	15.3	3.9	26.1	201.4	7.71648
		6	0.3	1.3	11	8.46154				15.8	4.7	26.5	186.2	7.02642
		5.4	0.1	1.3	11.4	8.76923				9.9	2.1	20.2	148	7.32673
		7.2	0.5	1.4	12.8	9.14286				15.6	1.9	21.6	178.1	8.24537
		6.6	0.3	1.3	12.5	9.61538				7.3	1.8	19.7	129	6.54822
		5.9	0.2	1.3	11.9	9.15385				17.2	3.7	25.4	198.9	7.83071
		7	0.6	1.2	10.5	8.75				15.3	3	20.9	194.7	9.31579
		6.6	0.3	1.1	10.8	9.81818				8.8	4.1	19.9	163.3	8.20603
		6.9	0.3	1.1	10.7	9.72727				10	2	20.4	151.7	7.43627
		4.1	0.1	1.2	11	9.16667				16.5	4.3	27.2	204.1	7.50368
	2	5.6	0.2	1.2	10.2	8.5			2	16	3.8	26.3	181.5	6.90114
		6.4	0.2	1.2	10.3	8.58333				16.5	2	20.4	160.1	7.84804
		6.7	0.3	1.2	10.2	8.5				15.7	2.2	20	175.8	8.79
		5.9	0.3	1.1	9.8	8.90909				15.8	3.5	28.4	207.9	7.32042
		7.1	0.5	1.4	12.5	8.92857				8.1	2.8	18.5	144.4	7.80541
		5.7	0.2	1	10	10				8.6	1.9	18.1	132	7.29282
		6.7	0.5	1.2	10.1	8.41667				16.2	4.4	26.9	206.7	7.68401
		7.6	0.6	1.5	13	8.66667				9.9	2	19.2	116.8	6.08333
		4.7	0.1	0.9	10.1	11.2222				10.1	3.6	20.4	151.5	7.42647
		5.3	0.2	1.2	11.9	9.91667				16.4	4.2	29.1	208.1	7.1512
	3	7	0.6	1.3	11.3	8.69231			3	17.7	4.1	29	210.6	7.26207
		6.1	0.2	1.1	12	10.9091				16.5	3.8	28.1	208.3	7.41281
		7.5	0.6	1.6	11.9	7.4375				9.6	2.2	15.1	131.1	8.68212
		6.1	0.2	1.2	10.3	8.58333				15.9	1.9	20.1	171.5	8.53234
		6.3	0.3	1.2	10.5	8.75				17.3	1.8	20.4	169.6	8.31373
		6.7	0.3	1.4	12.6	9				9.4	4	20.6	156.4	7.59223
		6.6	0.3	1.3	12	9.23077				9.9	1.8	14.6	130	8.90411
		4.5	0.1	1	9.9	9.9				15.6	3.7	27.3	208.2	7.62637
		5.4	0.1	1.2	10.6	8.83333				10.1	3.9	19.1	120.3	6.29843
		5.4	0.2	1.1	10.5	9.54545				16.9	4	28.4	207.5	7.30634
	4	6.4	0.3	1.2	10.5	8.75			4	18.1	4.3	29.1	217	7.45704
		6.3	0.3	1.3	10.4	8				9.8	2	20	173.1	8.655
		5.1	0.1	1.2	11.3	9.41667				10.1	3.4	21	175.3	8.34762
		7.4	0.5	1.5	16.7	11.1333				16.5	3.1	22.5	161.8	7.19111
		7	0.6	1.6	17.3	10.8125				17.5	4	28.6	206.8	7.23077
		6.9	0.3	1.3	9.8	7.53846				17.2	3.9	25.3	198.4	7.8419
		6.1	0.1	1.1	9.5	8.63636				10.1	1.9	19.7	135.7	6.88832
		6.3	0.3	1.2	10.1	8.41667				16.9	4.6	30.1	222.2	7.38206
		5.8	0.4	1	9.9	9.9				9.6	2	14.2	128.6	9.05634
		4.4	0.1	1	9.6	9.6				10	1.1	16.5	134.1	8.12727
0.85	1	3.8	0.4	0.6	4.3	7.16667		0.85	1	14.2	3	28.4	162.8	5.73239
		4.3	0.2	0.8	7.6	9.5				22.5	4.7	57.3	302.7	5.28272
		4	0.3	0.8	7.9	9.875				24.1	4.7	53.2	321.9	6.05075
		5.6	0.2	1	9.5	9.5				24.3	4.7	53.5	310.1	5.79626
		4	0.2	0.7	6.1	8.71429				14.4	3	31.4	181.6	5.78344
		6.1	0.3	0.9	10.5	11.6667				14.5	3.1	32	175.4	5.48125
		5.2	0.3	0.8	7.2	9				15	4.3	41.2	315.6	7.66019
		7.1	0.3	1.3	13.5	10.3846				16.5	4.7	48.5	367.2	7.57113
		6.5	0.3	1	5.2	5.2				23.7	4.6	52.1	388.3	7.45298
		6.8	0.4	1.2	11	9.16667				15.8	3.5	34.3	265.5	7.74052
	2	5.7	0.4	1	9.9	9.9			2	23.2	3	49.3	269.1	5.45842
		5.2	0.2	0.8	7.3	9.125				22.5	5	53.2	289.2	5.43609
		4.3	0.1	0.7	7.2	10.2857				15	2.9	35.6	269.1	7.55899
		4	0.1	0.6	5.6	9.33333				24.5	4.8	52.5	365.1	6.95429
		6.1	0.5	1.1	10.2	9.27273				9.7	5	40.2	304.2	7.56716
		3.9	0.1	0.7	7	10				14	3	27.9	168.1	6.02509
		4.3	0.1	0.8	4.6	5.75				22.6	4.8	52.3	366.2	7.00191
		6.9	0.6	1	12.1	12.1				13.5	3	30.5	197.6	6.47869
		7.3	0.5	1.5	11.2	7.46667				13	2.9	27.5	152.4	5.54182
		5.8	0.3	1.1	9.3	8.45455				25.2	4.9	53.6	298.5	5.56903
	3	6.2	0.3	1	8.9	8.9			3	23.5	4.6	53.4	306.4	5.73783
		6.9	0.4	1.1	9.2	8.36364				23.1	4.5	53.8	297.4	5.52788
		6	0.3	1	8.6	8.6				14.3	2.7	23.7	201.8	8.51477
		5	0.2	0.8	8.3	10.375				13.3	2.1	26.8	154.6	5.76866
		3.8	0.1	0.6	5.8	9.66667				14.5	2.8	24.5	195.6	7.98367
		7.4	0.6	1.3	15.4	11.8462				22.9	4.6	54	307.1	5.68704
		5.9	0.4	1	10.2	10.2				15.2	4.9	48.7	291.5	5.98563
		4	0.1	0.8	4.7	5.875				16.5	3	36.3	277.1	7.63361
		4	0.2	0.9	7.5	8.33333				22.8	4.8	54.2	305.6	5.63838
		4.2	0.2	0.9	7.8	8.66667				16	4.9	49.2	319.4	6.49187
	4	6.2	0.4	0.8	8.5	10.625			4	15.2	5	50.2	302.5	6.0259
		5.7	0.3	0.7	6.9	9.85714				25	5.1	56.5	231.6	4.09912
		4	0.2	0.7	6.2	8.85714				15.2	2.8	37.2	275.3	7.40054
		5.9	0.3	0.9	8.4	9.33333				15.3	3.2	27.6	205.1	7.43116
		4.1	0.1	0.7	7	10				22.6	2.7	48.5	291	6
		3.9	0.1	0.7	7.2	10.2857				14.5	4.9	47.2	280.5	5.9428
		7	0.5	1.4	11	7.85714				12.8	2.9	30.7	189.3	6.16612
		3.6	0.2	0.6	5.6	9.33333				10	2.7	27.3	216.1	7.91575
		5.4	0.3	0.9	8.3	9.22222				27.1	5.1	59.2	378.2	6.38851
		7.5	0.4	1.5	8.8	5.86667				23.5	5	57.3	374.9	6.54276
0.95	1	7.2	0.4	1.2	6.9	5.75		0.95	1	14.5	2.6	21.6	112.3	5.19907
		5.4	0.1	0.7	4.1	5.85714				21.7	3.9	42.7	251.5	5.88993
		6.8	0.4	0.9	5	5.55556				16.2	2.5	39.1	203.7	5.20972
		4	0.1	0.7	3.6	5.14286				21.4	4	41.5	235.3	5.66988
		6.7	0.5	0.9	5.2	5.77778				14.3	4.1	42.5	239.4	5.63294
		4.5	0.3	0.7	4.8	6.85714				10.3	3.8	22.2	121.5	5.47297
		3.7	0.1	0.7	4.2	6				20	2.4	38.3	172.3	4.49869
		4.5	0.2	0.9	5.1	5.66667				15	2.7	22.4	125.5	5.60268
		3	0.1	0.7	4	5.71429				14.7	2.1	25.6	122.1	4.76953
		5.8	0.3	0.9	6.3	7				21.8	3.8	40.4	212.3	5.25495
	2	5.5	0.2	0.9	5.4	6			2	14.5	2.5	19.3	104.2	5.39896
		7.5	0.5	1.1	7.3	6.63636				15	2.5	21.3	106.1	4.98122
		4	0.1	0.7	3.9	5.57143				20.8	3.8	41.8	247.1	5.91148
		4	0.3	0.7	4.1	5.85714				20.3	2.6	38.5	172.7	4.48571
		6	0.3	0.7	5.1	7.28571				22.5	3.8	41	187.6	4.57561
		2.7	0.1	0.6	3.8	6.33333				14.3	2.5	21.3	103.6	4.86385
		5.9	0.4	0.9	4.9	5.44444				15.8	3.5	21.5	96.9	4.50698
		6.7	0.5	1	5.5	5.5				14.3	3.7	38.6	174.6	4.52332
		4.4	0.1	0.8	4.2	5.25				22.5	2.6	40.3	203.3	5.04467
		4.9	0.1	0.8	4.3	5.375				15.1	3.6	39.1	196.5	5.02558
	3	4.9	0.1	0.7	3.8	5.42857			3	13.1	2.3	18.5	104.3	5.63784
		7.1	0.5	1.1	7.4	6.72727				22.5	3.8	42.3	209.3	4.94799
		5.8	0.2	0.8	4.8	6				23	4	41.8	185.4	4.43541
		2.9	0.1	0.6	3.5	5.83333				14.2	2.3	19.2	104.4	5.4375
		5	0.2	0.8	4.5	5.625				11.3	2.5	20.4	115.9	5.68137
		6.2	0.3	0.9	6.4	7.11111				13.9	2.6	23.1	121.2	5.24675
		6.9	0.5	1.1	6.3	5.72727				15	3.5	25.4	158.3	6.23228
		5.3	0.2	0.8	4.6	5.75				15.2	3.7	42	173.3	4.12619
		3.4	0.1	0.7	4.1	5.85714				12.8	3.9	36.8	156.5	4.25272
		4.1	0.2	0.7	3.5	5				29	4	42.5	185.1	4.35529
	4	6.9	0.4	1.1	6.4	5.81818			4	14.5	2.5	19.8	103.2	5.21212
		7.2	0.6	1	6.7	6.7				16.1	4	39.5	177.8	4.50127
		4.2	0.1	0.7	3.4	4.85714				21.7	4.5	41.2	181.2	4.39806
		5	0.4	0.8	4.7	5.875				12.8	2.3	22.2	124.4	5.6036
		4.3	0.2	0.7	3.8	5.42857				14	2.5	20.6	110.2	5.34951
		6	0.2	0.9	6.1	6.77778				15.5	2.3	24.3	127.7	5.25514
		6.2	0.3	1	5.9	5.9				13.1	4.1	38.2	191.5	5.01309
		3	0.1	0.7	3.6	5.14286				22	3.8	39.5	202.5	5.12658
		3.6	0.1	0.7	4	5.71429				21.5	2.5	41	224.1	5.46585
		5.1	0.2	0.7	4.8	6.85714				21.9	4.2	40.9	230.4	5.63325

## Sheet: NSCs contents
C. lanceolata						S. superba
shading degree	Soluble sugar (mg·g-1)	Starch (mg·g-1)	NSC (mg·g-1)	Soluble sugar/Starch		shading degree	Soluble sugar (mg·g-1)	Starch (mg·g-1)	NSC (mg·g-1)	Soluble sugar/Starch
0	19.275	3.645	22.92	5.28807		0	22.8	9.50062	32.3006	2.39984
	23	4.46344	27.4634	5.15298			20.075	8.71594	28.7909	2.30325
	24.275	3.71672	27.9917	6.5313			23.45	7.87219	31.3222	2.97884
	22.425	3.62812	26.0531	6.18088			20.5	7.88906	28.3891	2.59853
0.4	21	6.20156	27.2016	3.38624		0.4	25.525	9.46266	34.9877	2.69745
	26.025	6.58547	32.6105	3.95188			20.25	10.7873	31.0373	1.8772
	24.575	6.02859	30.6036	4.07641			22.175	10.3823	32.5573	2.13584
	22.025	4.94016	26.9652	4.45836			23.25	8.18438	31.4344	2.84078
0.6	19.575	4.89375	24.4688	4		0.6	19.025	7.91859	26.9436	2.40257
	21.7	5.57719	27.2772	3.89085			19.775	6.67406	26.4491	2.96296
	21.925	4.22719	26.1522	5.18666			18.525	8.90578	27.4308	2.08011
	21.8	4.47609	26.2761	4.87032			18.75	7.42078	26.1708	2.52669
0.85	11.425	4.10484	15.5298	2.7833		0.85	16.25	6.55594	22.8059	2.47867
	11.775	3.40031	15.1753	3.46292			16.15	8.25188	24.4019	1.95713
	12.05	4.62375	16.6738	2.60611			16.85	7.18031	24.0303	2.34669
	14.2	4.03312	18.2331	3.52084			16.05	7.99875	24.0488	2.00656
0.95	9.675	3.18938	12.8644	3.03351		0.95	15.35	6.61078	21.9608	2.32196
	8.75	2.70844	11.4584	3.23064			14.275	6.02016	20.2952	2.3712
	8.15	3.40031	11.5503	2.39684			14.4	5.78812	20.1881	2.48785
	11.5	3.09234	14.5923	3.71886			13.925	5.64469	19.5697	2.46692

## Sheet: C、N、P
C. lanceolata								S. superba
shading degree	Leaf C content (mg·g-1)	Leaf N content (mg·g-1)	Leaf P content (mg·g-1)	Leaf C:N ratio	Leaf N:P ratio	Leaf C:P ratio		shading degree	Leaf C content (mg·g-1)	Leaf N content (mg·g-1)	Leaf P content (mg·g-1)	Leaf C:N ratio	Leaf N:P ratio	Leaf C:P ratio
0	488.45	10.5426	3.09414	46.3311	3.40728	157.863		0	488.131	10.2628	0.623293	47.563	16.4655	783.149
	486.335	10.6177	3.09278	45.8041	3.43307	157.248			486.228	8.66531	0.64343	56.112	13.4674	755.68
	488.035	10.5741	3.18952	46.1538	3.31526	153.012			488.223	10.3409	0.6401	47.2131	16.1551	762.73
	486.432	10.5605	3.12484	46.0613	3.37954	155.666			485.756	8.89258	0.779313	54.6249	11.4108	623.314
0.4	474.038	8.13497	1.00542	58.2717	8.09113	471.483		0.4	486.119	6.90215	0.402177	70.4301	17.162	1208.72
	475.843	8.18595	1.33547	58.1292	6.12965	356.312			485.494	7.0989	0.373123	68.3901	19.0256	1301.16
	475.57	8.12917	1.28424	58.5016	6.32993	370.311			484.423	6.0492	0.381079	80.0804	15.8739	1271.19
	473.586	8.28949	1.06495	57.1308	7.78392	444.702			483.867	5.89612	0.382505	82.0652	15.4145	1264.99
0.6	479.581	9.0888	0.937754	52.7661	9.6921	511.414		0.6	486.383	7.49817	0.513598	64.8669	14.5993	947.012
	478.229	9.18653	0.934505	52.0577	9.83037	511.746			487.062	9.37159	0.597269	51.9721	15.6907	815.481
	479.068	9.22859	0.909939	51.9113	10.142	526.484			485.24	9.29982	0.542098	52.1774	17.1553	895.116
	478.595	9.06513	0.952986	52.7951	9.51235	502.206			484.511	8.99226	0.528958	53.8809	17	915.973
0.85	473.155	11.9629	1.29458	39.5519	9.24074	365.488		0.85	488.03	11.3825	0.466558	42.8753	24.3969	1046.02
	479.207	12.5328	1.22229	38.2363	10.2535	392.057			487.357	11.3285	0.456541	43.0204	24.8138	1067.5
	479.457	12.2617	1.25763	39.102	9.74986	381.239			487.649	11.6476	0.470552	41.8668	24.7531	1036.33
	480.29	12.1197	1.26071	39.629	9.61335	380.967			487.975	11.4847	0.461535	42.4892	24.8837	1057.29
0.95	472.613	17.0156	1.428	27.7753	11.9157	330.961		0.95	474.636	14.1309	0.614523	33.5885	22.9949	772.365
	473.438	17.3571	1.43898	27.2763	12.0621	329.009			473.028	14.2093	0.60362	33.2899	23.5402	783.652
	474.076	17.3827	1.40617	27.273	12.3617	337.14			477.91	14.4505	0.624846	33.0723	23.1264	764.844
	474.16	17.2889	1.39882	27.4257	12.3596	338.971			476.485	13.7002	0.661385	34.7794	20.7144	720.434
